# Supplementary material for: Three new species of Byrsopteryx Flint microcaddisflies from Peru (Insecta: Trichoptera) including DNA-based larval associations
Source: PeerJ. 2021 Dec 24;9:e12645. doi: 10.7717/peerj.12645 (PMC8711280; doi:10.7717/peerj.12645)
Supplement: Supplemental Information 1 [file peerj-09-12645-s001.nexus]

#NEXUS
[ Title ]
begin taxa;
       dimensions ntax=20;
       taxlabels
             C_edwardsi_HQ971758
             B_carioca_ENT0056
             B_espinhosa_ENT0005
             B_inti_ENT0702
             B_mamaocllo_ENT0703
             B_mamaocllo_ENT5519
             B_mamaocllo_ENT5516
             B_esparta_ENT0123
             B_tapanti_HQ971757
             B_gomezi_AF436490
             B_gomezi_KX107513
             B_abrelata_ENT0068
             B_mancocapac_ENT0704
             B_mancocapac_ENT5408
             B_mancocapac_ENT5410
             B_mancocapac_ENT5494
             B_mancocapac_ENT5414
             B_mancocapac_ENT5413
             B_mancocapac_ENT5409
             B_mancocapac_ENT5411
;
end;
begin characters;
       dimensions nchar=653;
       format missing=? gap=- matchchar=. datatype=nucleotide;
       matrix

C_edwardsi_HQ971758
TTTATATTTTATTTTTGGAATTTGGGCAGGAATAGTCGGTACTTCTTTAAGAATATTAAT
TCGAATTGAGTTAAGAACAACTGGGTATCTCATTGGGAACGATCAAATTTATAATGTAAT
AGTAACTGCTCACGCCTTTATTATAATTTTTTTTATGGTAATACCTATTATAATTGGAGG
ATTTGGTAACTGATTAGTGCCACTTATATTAGGGGCACCAGATATGGCCTTCCCTCGAAT
AAACAATATAAGATTTTGATTATTACCCCCTTCACTGACTTTACTCATCTTAAGCTCAAT
AATTGAGTCCGGAGCTGGAACAGGGTGGACTGTTTACCCACCCCTGGCAGCCAACATTTC
CCATAGAAGGTCCTGTGTAGACTTAGCAATTTTTTCTTTACACTTAGCGGGAATTTCTTC
AATTTTGGGGGCTATTAATTTTATCTCAACAATTATAAATATAAAGCCTAACAATATGTC
CAGAGATCAGATACCTTTATTTGTCTGATCTGTTTTAATTACCGCAATTTTACTACTTTT
ATCTTTACCAGTCTTAGCCGGAGCTATCACTATATTACTTACAGACCGCAACTTAAATAC
ATCATTTTTTGATCCAATAGGAGGGGGAGATCCCATTTTATACCAACATTTAT

B_carioca_ENT0056
------------------------------------------------------------
------------------------------------------------------------
------------------------------------------------------------
-----GAAATTGATTAGTTCCCCTCATATTAGGAGCCCCTGATATAGCATTCCCTCGAAT
AAATAACATAAGATTTTGACTTCTCCCCCCATCACTTTCATTATTAATTTTAAGCTCAAT
AATCGAATCCGGTGCCGGAACAGGGTGAACAGTCTATCCCCCCCTTGCATCCAACATCTC
CCATAGTAGATCCTGTGTTGACTTAGCAATTTTTTCCCTTCACTTAGCAGGTATTTCATC
TATTTTGGGGGCTATTAACTTTATCTCTACAATTATAAATATAAAACCTAATAATATAAA
AAATGACCAGATACCCCTATTTGTCTGATCAGTACTAATTACTGCCATTTTACTACTCCT
TTCACTTCCCGTATTAGCAGGAGCTATCACAATATTACTAACAGACCGAAACCTAAACAC
CTCCTTTTTCGATCCCATAGGGGGAGGAGACCCTATTCTTTATCAACACCTTT

B_espinhosa_ENT0005
ACTATATTTTATCTTCGGAATCTGGGCAGGAATAGTGGGAACCTCCCTAAGAATGCTAAT
CCGAATTGAGTTAAGAACTTCAGGATATTTGATTGGTAATGACCAAATTTATAATGTCAT
GGTAACAGCTCACGCTTTTATTATAATTTTTTTCATGGTAATACCCATTATAATCGGGGG
ATTTGGCAATTGACTAGTACCTTTAATACTGGGAGCCCCTGACATAGCTTTTCCGCGAAT
AAATAACATAAGATTTTGATTACTCCCCCCATCTCTTTCTTTATTAATTTTAAGATCGAT
AATTGAATCTGGAGCAGGAACTGGGTGAACGGTTTATCCGCCTTTAGCTTCTAATATTTC
CCACAGAAGATCTTGTGTTGATCTGGCAATTTTTTCCCTTCATCTTGCGGGTATTTCCTC
TATTTTAGGGGCTATTAATTTTATTTCTACTATTATAAACATGAAGCCAAACAATATAAA
AAATGATCAAATACCTCTATTTGTATGATCAGTTTTAATTACCGCTATTCTACTTTTACT
ATCTCTCCCAGTACTCGCTGGTGCTATTACAATACTTTTAACTGATCGAAATTTAAATAC
TTCTTTTTTTGATCCTATGGGAGGGGGCGACCCTATTCTCTATCAACACTTAT

B_inti_ENT0702
------------------------------------------------------------
--------------------CCGGGTATCTGATTGGAAACGATCAAATTTACAACGTAAT
AGTGACAGCACATGCTTTTATTATAATTTTTTTCATAGTCATACCAATCATAATCGGGGG
ATTCGGTAATTGATTAATCCCCTTAATACTTGGCGCCCCTGACATAGCTTTCCCTCGAAT
AAATAATATAAGATTTTGACTACTCCCCCCATCCCTCTCCTTATTAATTTTGAGCTCAAT
AACTGAATCTGGAGCAGGCACTGGCTGAACAGTTTACCCACCTTTAGCATCAAATATCTC
ACACAGAAGAGCTTGCGTAGACCTCGCTATTTTTTCACTTCATCTTGCGGGAATCTCATC
CATTTTAGGAGCTATTAACTTTATTTCAACTATTTTAAATATAAAGCCTCATAATATAAA
AAATGATCAAATACCTTTATTCGTTTGATCTGTTTTAATCACAGCTATTCTATTACTTTT
ATCTCTCCCTGTTTTAGCAGGCGCTATTACAATACTTTTAACTGACCGAAATTTAAATAC
ATCATTTTTTGACCCTAACGGGGGAGGCGACCCTATTCTTTACCAACATTTAT

B_mamaocllo_ENT0703
ATTATATTTTATTTTTGGCATTTGAGCAGGAATAGTAGGAACTTCTCTAAGAATGCTAAT
CCGAATAGAACTAAGAACTTCAGGATATTTAATTGGTAATGACCAAATTTACAACGTTAT
AGTAACAGCGCATGCTTTCATTATAATTTTTTTTATAGTTATGCCTGTTATAATCGGAGG
ATTTGGAAATTGATTAGTTCCACTCATACTCGGAGCACCAGATATAGCTTTCCCTCGAAT
AAATAACATAAGATTTTGACTTTTACCCCCCTCTCTCTCTCTTTTAATTCTTAGCTCAAT
AACTGAATCAGGGGCAGGAACAGGCTGAACGGTTTACCCCCCATTAGCTTCTAATATTTC
TCATAGGAGGGCCTGTGTAGATCTTGCTATTTTTTCACTCCATCTTGCAGGAATTTCATC
CATTTTAGGGGCTATTAATTTTATTTCAACTATCCTAAATATAAAACCTCATAATATAAA
AAATGATCAAATACCTTTATTTGTTTGATCTGTTTTAATCACAGCTATTCTTTTACTTCT
TTCTCTCCCTGTTTTAGCGGGAGCCATCACAATATTACTAACTGACCGAAATTTAAATAC
ATCTTTCTTTGACCCTAACGGAGGAGG--------------------------

B_mamaocllo_ENT5519
------------------------------------------------------------
------------------------------------------------------------
------------------------------------------------------------
---------------------------------------TGATATAGCATTCCCTCGAAT
AAATAACATAAGATTTTGACTTTTACCCCCCTCTCTCTCTCTTTTAATTCTTAGCTCAAT
AACTGAATCAGGGGCAGGAACAGGCTGAACGGTTTACCCCCCATTAGCTTCTAATATTTC
TCATAGGAGGGCCTGTGTAGATCTTGCTATTTTTTCACTCCATCTTGCAGGAATTTCATC
CATTTTAGGGGCTATTAATTTTATTTCAACTATCCTAAATATAAAACCTCATAATATAAA
AAATGATCAAATACCTTTATTTGTTTGATCTGTTTTAATCACAGCTATTCTTTTACTTCT
TTCTCTCCCTGTTTTAGCGGGAGCCATCACAATATTACTAACTGACCGAAATTTAAATAC
ATCTTTCTTTGACCCTAACGGAGGGGGAGATCCTATTCTTTACCAGCACTTAT

B_mamaocllo_ENT5516
------------------------------------------------------------
------------------------------------------------------------
------------------------------------------------------------
-----------------------------------------ATATAGCATTCCCTCGAAT
AAATAACATAAGATTTTGACTTTTACCCCCCTCTCTCTCTCTTTTAATTCTTAGCTCAAT
AACTGAATCAGGGGCAGGAACAGGCTGAACGGTTTACCCCCCATTAGCTTCTAATATTTC
TCATAGGAGGGCCTGTGTAGATCTTGCTATTTTTTCACTCCATCTTGCAGGAATTTCATC
CATTTTAGGGGCTATTAATTTTATTTCAACTATCCTAAATATAAAACCTCATAATATAAA
AAATGATCAAATACCTTTATTTGTTTGATCTGTTTTAATCACAGCTATTCTTTTACTTCT
TTCTCTCCCTGTTTTAGCGGGAGCCATCACAATATTACTAACTGACCGAAATTTAAATAC
ATCTTTCTTTGACCCTAACGGAGGGGGAGATCCTATTCTTTACCAGCACTTAT

B_esparta_ENT0123
TTTATATTTCATCTTTGGAATTTGGGCAGGAATAGTAGGAACCTCACTAAGAATGCTAAT
CCGTATTGAGTTAAGAACATCAGGCTATCTTATTGGAAATGATCAAATTTATAACGTAAT
AGTAACTGCACACGCTTTTATTATAATTTTTTTTATAGTTATGCCCATTATAATTGGAGG
ATTTGGAAATTGACTAGTTCCTCTCATGTTAGGGGCCCCTGATATAGCTTTCCCTCGAAT
AAATAATATAAGGTTTTGATTGCTCCCCCCCTCCTTATTTTTATTAATTCTAAGTTCAAT
AACTGAATCTGGAGCAGGAACTGGATGAACAGTTTACCCCCCTCTTGCAGCTAATATTTC
TCATAGAAGAGCATCAGTAGATTTAGCTATTTTTTCCCTTCATTTAGCCGGAATTTCCTC
AATTTTAGGCGCTATTAATTTTATTTCTACTATTTTAAATATAAAACCTGATCATATAAA
AAATGACCAAATACCTTTATTTGTGTGATCTGTATTAATTACAGCAATTTTATTACTTAC
ATCTTTACCTGTGCTAGCAGGTGCTATTACAATATTATTAACTGATCGAAATCTCAACAC
ATCATTTTTTGACCCCAATGGGGGGGGAGACCCTATTCTTTACCAACATCTCT

B_tapanti_HQ971757
TTTATATTTTATCTTTGGAATCTGAGCAGGTATAGTAGGAACTTCTTTAAGAATATTAAT
TCGGATTGAATTAAGAACATCCGGCTATCTCATCGGTAATGATCAAATTTATAATGTAAT
AGTTACTGCCCATGCATTTATTATAATTTTTTTCATAGTTATACCCATCATAATCGGCGG
GTTTGGTAATTGGTTAGTTCCCCTGATATTGGGAGCCCCTGATATAGCTTTCCCCCGTAT
AAATAATATAAGATTCTGATTGCTCCCCCCATCCTTATTTTTACTAATTTTGAGATCAAT
AACTGAATCTGGAGCAGGCACAGGCTGAACAGTATACCCCCCTTTAGCCTCTAATATTTC
TCACAGAAGAGCTTGCGTAGACTTAGCTATTTTTTCACTCCATCTTGCCGGTATTTCTTC
AATTCTTGGGGCTATTAATTTTATTTCAACCATTTTAAACATAAAACCCGATAATATAAA
AAATGACCAAATACCTTTATTTGTTTGATCTGTTTTAATTACTGCAATTTTATTATTATT
ATCTTTACCAGTTTTAGCCGGAGCTATTACTATACTTCTTACAGATCGCAATCTTAACAC
ATCATTTTTTGACCCTAATGGTGGGGGAGACCCCATTCTTTATCAACACTTAT

B_gomezi_AF436490
------------------------------------------------------------
------------------------------------------------------------
------------------------------------------------------------
----------------------------------------GATATAGCTTTCCCTCGTAT
AAATAATATAAGGTTTTGATTGCTCCCTCCGTCTTTATTTTTATTAATTCTAAGATCAAT
AACTGAATCTGGAGCAGGCACTGGTTGAACAGTGTACCCTCCTTTAGCATCTAATATTTC
ACATAGAAGAGCTTGTGTTGATTTAGCTATTTTTTCGCTCCATCTCGCGGGTATTTCTTC
AATTCTTGGGGCTATTAACTTTATCTCAACTATTTTAAATATAAAACCTAATAATATAAA
AAATGATCAAATACCCTTATTTGTCTGATCTGTTTTAATTACTGCAATTTTATTACTATT
ATCTTTACCAGTTTTAGCTGGGGCTATTACCATGCTATTAACAGACCGCAATCTTAATAC
TTCATTTTTTGATCCTAATGGGGGAGGAGATCCTATTCTTTATCAACATTTAT

B_gomezi_KX107513
ATTATATTTCATCTTCGGAATCTGGGCAGGTATGGTAGGAACCTCCTTAAGAATATTAAT
TCGAATTGAACTAAGAACGTCTGGCTATTTAATTGGCAATGATCAAATTTATAACGTAAT
AGTAACTGCTCATGCATTTATTATAATTTTTTTTATGGTTATACCAATCATAATTGGAGG
ATTTGGTAATTGGCTAGTCCCTCTAATATTAGGAGCCCCCGATATAGCTTTCCCTCGTAT
AAATAATATAAGGTTTTGATTGCTCCCTCCGTCTTTATTTTTATTAATTCTAAGATCAAT
AACTGAATCTGGAGCAGGCACTGGTTGAACAGTGTACCCTCCTTTAGCATCTAATATTTC
ACATAGAAGAGCTTGTGTTGATTTAGCTATTTTTTCGCTCCATCTCGCGGGTATTTCTTC
AATTCTTGGGGCTATTAACTTTATCTCAACTATTTTAAATATAAAACCTAATAATATAAA
AAATGATCAAATACCCTTATTTGTCTGATCTGTTTTAATTACTGCAATTTTATTACTATT
ATCTTTACCAGTTTTAGCTGGGGCTATTACCATGCTATTAACAGACCGCAATCTTAATAC
TTCATTTTTTGATCCTAATGGGGGAGGAGATCCTATTCTTTATCAACATTTAT

B_abrelata_ENT0068
------------------------------------------------------------
------------------------------------------------------------
------------------------------------------------------------
------AAATTGATTAGTTCCTTTAATACTCGGAGCCCCAGATATGGCTTTCCCACGAAT
AAATAATATAAGATTTTGGCTGCTCCCACCCTCTCTTTCTTTGCTTATTTTAAGATCAAT
AATCGAATCTGGCGCCGGTACCGGGTGGACTGTTTACCCCCCATTAGCCTCAAATATCTC
CCACAGAAGATCTTGCGTGGATTTAGCAATTTTTTCATTACATTTGGCGGGTATTTCCTC
TATTTTGGGAGCAATTAATTTTATTTCTACAATTATAAACATAAAACCTAATAATATAAA
AAATGATCAAATACCTTTATTTGTCTGATCAGTTTTAATTACAGCCATTTTATTACTACT
ATCTCTACCAGTTTTAGCCGGAGCTATTACTATGCTTTTAACAGATCGAAATTTAAACAC
CTCATTCTTTGACCCCATGGGGGGCGGTGACCCTATTTTATACCAACATCTTT

B_mancocapac_ENT0704
CTTATATTTTATTTTCGGTATTTGAGCTGGAATAGTAGGAACATCTTTAAGGATAATAAT
CCGAATTGAACTCAGAACTGCAGGCTACCTAATTGGTAATGATCAAATTTATAATGTAAT
AGTGACTGCCCATGCTTTTATTATAATTTTTTTTATGGTAATACCTATCATAATTGGGGG
ATTCGGAAATTGACTAGTCCCCTTAATATTGGGGGCCCCTGATATGGCATTTCCACGAAT
AAACAACATAAGATTTTGATTACTACCCCCCTCACTTTCTTTATTAATCTTAAGATCTAT
AATCGAATCCGGGGCTGGCACAGGGTGAACGGTTTACCCTCCACTAGCTTCTAATATTTC
TCACAGAAGATCTTGTGTTGATTTAGCCATTTTTTCCCTCCATCTAGCTGGAATCTCCTC
GATTCTAGGAGCAATTAACTTTATTTCCACAATTATAAATATAAAACCCAATAATATAAG
AAATGATCAAATACCTTTATTTGTTTGATCAGTTTTAATCACCGCTATTTTACTGCTATT
ATCATTACCTGTCTTAGCCGGAGCCATTACTATGCTACTAACAGATCGGAACTTAAATAC
ATCTTTTTTTGACCCTGTTGGAGGGGGAGATCCTATCTTATACCAACACCTTT

B_mancocapac_ENT5408
------------------------------------------------------------
------------------------------------------------------------
------------------------------------------------------------
-----------------------------------------------------------T
AAACAACATAAGATTTTGATTACTACCCCCCTCACTTTCTTTATTAATCTTAAGATCTAT
AATCGAATCCGGGGCTGGCACAGGGTGAACGGTTTACCCTCCACTAGCTTCTAATATTTC
TCACAGAAGATCTTGTGTTGATTTAGCCATTTTTTCCCTCCATCTAGCTGGAATCTCCTC
GATTCTAGGAGCAATTAACTTTATTTCCACAATTATAAATATAAAACCCAATAATATAAG
AAATGATCAAATACCTTTATTTGTTTGATCAGTTTTAATCACCGCTATTTTACTGCTATT
ATCATTACCTGTCTTAGCCGGAGCCATTACTATGCTACTAACAGATCGGAACTTAAATAC
ATCTTTTT---------------------------------------------

B_mancocapac_ENT5410
------------------------------------------------------------
---------------------------------------------------TAATGTAAT
AGTGACTGCCCATGCTTTTATTATAATTTTTTTTATGGTAATACCTATCATAATTGGGGG
ATTCGGAAATTGACTAGTCCCCTTAATATTGGGGGCCCCTGATATGGCATTTCCACGAAT
AAACAACATAAGATTTTGACTGCTACCCCCCTCACTTTCTTTATTAATCTTAAGATCTAT
AATCGAATCCGGGGCTGGCACAGGGTGAACGGTTTACCCTCCACTAGCTTCTAATATTTC
TCACAGAAGATCTTGTGTTGATTTAGCCATTTTTTCCCTCCATCTAGCTGGAATCTCCTC
GATTCTGGGAGCAATTAACTTTATTTCCACAATTATAAATATAAAACCCAATAATATAAG
AAATGATCAAATACCTTTATTTGTTTGATCAGTTTTAATCACCGCTATATTACTGCTATT
ATCATTACCTGTCTTAGCCGGAGCCATCACTATGCTACTAACAGATCGGAACTTAAATAC
ATCTTTTTTTGACCCTGTTGGAGGAGGAGATCCTATCTTATACCAACACCTTT

B_mancocapac_ENT5494
------------------------------------------------------------
------------------------------------------------------------
----ACTGCCCATGCTTTTATAATAATTTTTTTAATGG?AATACC?ATCATAATTGGGGG
ATTCGGAAATTGACTAGTCCCCTTAATATTGGGAGCCCCTGATATGGCATTTCCACGAAT
AAACAACATAAGATTTTGACTGCTACCCCCCTCACTTTCTTTATTAATCTTAAGATCTAT
AATCGAATCCGGGGCTGGCACAGGGTGAACGGTTTACCCTCCACTAGCTTCTAATATTTC
TCACA?AAGATCTTGTGTTGATTTAGCCATTTTTTCCCTCCATCTAGCTGGAATCTCCTC
GATTCTAGGAGCAATTAACTTTATTTCCACAATTATAAATATAAAACCCAATAATATAAG
AAATGATCAAATACCTTTATTTGTTTGATCAGTTTTAATCACCGCTATTTTACTGCTATT
ATCATTACCTGTCTTAGCCGGAGCCATTACTATGCTACTAACAGATCGGAACTTAAATAC
ATCTTTTTTTGACCCTGTTGGAGGGGGAGATCCTATCTTATACCAACACCTTT

B_mancocapac_ENT5414
----------------------------GGAATAGTAGGAACATCTTTAAGGATAATAAT
CCGAATTGAACTCAGAACTGCGGGCTACCTAATCGGTAATGATCAAATTTATAATGTAAT
AGTGACTGCCCATGCTTTTATTATAATTTTTTTTATGGTAATACCTATCATAATTGGGGG
ATTCGGAAATTGACTAGTCCCCTTAATATTGGGAGCCCCTGATATGGCATTTCCACGAAT
AAACAACATAAGATTTTGACTGCTACCCCCCTCACTTTCTTTATTAATCTTAAGATCTAT
AATCGAATCCGGGGCTGGCACAGGGTGAACGGTTTACCCTCCACTAGCTTCTAATATTTC
TCACAGAAGATCTTGTGTTGATTTAGCCATTTTTTCCCTCCATCTAGCTGGAATCTCCTC
GATTCTAGGAGCAATTAACTTTATTTCCACAATTATAAATATAAAACCCAATAATATAAG
AAATGATCAAATACCTTTATTTGTTTGATCAGTTTTAATCACCGCTATTTTACTGCTATT
ATCATTACCTGTCTTAGCCGGAGCCATTACTATACTACTAACAGATCGGAACTTAAATAC
ATCTTTTTTTGACCCTGTTGGA-------------------------------

B_mancocapac_ENT5413
CTTATATTTTATTTTCGGTATTTGAGCTGGAATAGTAGGAACATCTTTAAGGATAATAAT
CCGAATTGAACTCAGAACTGCGGGCTACCTAATCGGTAATGATCAAATTTATAATGTAAT
AGTGACTGCCCATGCTTTTATTATAATTTTTTTTATGGTAATACCTATCATAATTGGGGG
ATTCGGAAATTGACTAGTCCCCTTAATATTGGGGGCCCCTGATATGGCATTTCCACGAAT
AAACAACATAAGATTTTGACTGCTACCCCCCTCACTTTCTTTATTAATCTTAAGATCTAT
AATCGAATCCGGGGCTGGCACAGGGTGAACGGTTTACCCTCCACTAGCTTCTAATATTTC
TCACAGAAGATCTTGTGTTGATTTAGCCATTTTTTCCCTCCATCTAGCTGGAATCTCCTC
GATTCTAGGAGCAATTAACTTTATTTCCACAATTATAAATATAAAACCCAATAATATAAG
AAATGATCAAATACCTTTATTTGTTTGATCAGTTTTAATCACCGCTATTTTACTGCTATT
AT----------------------------------------------------------
-----------------------------------------------------

B_mancocapac_ENT5409
-----------------------GAGCTGGAATAGTAGGAACATCTTTAAGGATAATAAT
CCGAATTGAACTCAGAACTGCGGGCTACCTAATCGGTAATGATCAAATTTATAATGTAAT
AGTGACTGCCCATGCTTTTATTATAATTTTTTTTATGGTAATACCTATCATAATTGGGGG
ATTCGGAAATTGACTAGTCCCCTTAATATTGGGGGCCCCTGATATGGCATTTCCACGAAT
AAACAACATAAGATTTTGACTGCTACCCCCCTCACTTTCTTTATTAATCTTAAGATCTAT
AATCGAATCCGGGGCTGGCACAGGGTGAACGGTTTACCCTCCACTAGCTTCTAATATTTC
TCACAGAAGATCTTGTGTTGATTTAGCCATTTTTTCCCTCCATCTAGCTGGAATCTCCTC
GATTCTAGGAGCAATTAACTTTATTTCCACAATTATAAATATAAAACCCAATAATATAAG
AAATGATCAAATACCTTTATTTGTTTGATCAGTTTTAATCACCGCTATTTTACTGCTATT
ATCATTACCTGTCTTAGCCGGAGCCATTACTATGCTACTAACAGATCGGAACTTAAATAC
ATCTTTTTTTGACCCTGTTGGAG------------------------------

B_mancocapac_ENT5411
------------------------------------------------------------
------------------------------------------------------------
------------------------------------------------------------
------------------------------------------------------------
---------AAGATTTTGACTGCTACCCCCCTCACTTTCTTTATTAATCTTAAGATCTAT
AATCGAATCCGGGGCTGGCACAGGGTGAACGGTTTACCCTCCACTAGCTTCTAATATTTC
TCACAGAAGATCTTGTGTTGATTTAGCCATTTTTTCCCTCCATCTAGCTGGAATCTCCTC
GATTCTAGGAGCAATTAACTTTATTTCCACAATTATAAATATAAAACCCAATAATATAAG
AAATGATCAAATACCTTTATTTGTTTGATCAGTTTTAATCACCGCTATTTTACTGCTATT
ATCATTACCTGTCTTAGCCGGAGCCATTACTATGCTACT---------------------
-----------------------------------------------------

;
end;
